# Supplementary material for: BiMPADR: A Deep Learning Framework for Predicting Adverse Drug Reactions in New Drugs
Source: Molecules. 2024 Apr 14;29(8):1784. doi: 10.3390/molecules29081784 (PMC11051887; doi:10.3390/molecules29081784)
Supplement: Supplementary file 1 [file molecules-29-01784-s001.zip]

Archive with 3 entries (2 files):
- molecules-2952776-supplementary/
- molecules-2952776-supplementary/Supplementary Section1.xlsx
- molecules-2952776-supplementary/Supplementary Section2.pdf
