# Supplementary material for: BiMPADR: A Deep Learning Framework for Predicting Adverse Drug Reactions in New Drugs
Source: Molecules. 2024 Apr 14;29(8):1784. doi: 10.3390/molecules29081784 (PMC11051887; doi:10.3390/molecules29081784)
Supplement: Supplementary file 1 [file molecules-29-01784-s001.zip › molecules-2952776-supplementary/Supplementary Section1.xlsx]

## Sheet: new_pred_bet
p	se_id	drug_name
0.999133	C0011603	INCB057643
0.999085	C0020538	TEN010
0.999037	C0010200	TEN010
0.998986	C0011603	TEN010
0.998974	C0020538	Pelabresib (CPI-0610)
0.998969	C0085649	TEN010
0.998904	C0011603	Birabresib (OTX015)
0.998801	C0003862	TEN010
0.998796	C0162429	TEN010
0.998771	C0009450	TEN010
0.998758	C0040034	TEN010
0.998757	C0032285	TEN010
0.998731	C0037274	TEN010
0.998699	C0015967	TEN010
0.998697	C0002871	TEN010
0.998695	C0019080	TEN010
0.998682	C0011603	Pelabresib (CPI-0610)
0.998673	C0948594	TEN010
0.998669	C0020538	Molibresib (I-BET-762)
0.998632	C0917801	TEN010
0.998606	C0004936	TEN010
0.998597	C0085649	Pelabresib (CPI-0610)
0.998594	C0042373	TEN010
0.998589	C0085593	TEN010
0.998582	C0015967	Birabresib (OTX015)
0.998576	C0039231	Pelabresib (CPI-0610)
0.998568	C0031117	TEN010
0.99854	C0917801	Pelabresib (CPI-0610)
0.998535	C0032285	Pelabresib (CPI-0610)
0.998529	C0037199	TEN010
0.998514	C0020538	Birabresib (OTX015)
0.998512	C0002170	TEN010
0.998504	C0002170	Pelabresib (CPI-0610)
0.998503	C0011603	Mivebresib (ABBV-075)
0.998498	C0027765	TEN010
0.998496	C0015967	Pelabresib (CPI-0610)
0.998475	C0020538	Mivebresib (ABBV-075)
0.998449	C0085593	Pelabresib (CPI-0610)
0.998448	C0025061	TEN010
0.998436	C0232462	TEN010
0.998434	C0003467	TEN010
0.99843	C0010200	Pelabresib (CPI-0610)
0.998408	C0042029	TEN010
0.998394	C0020517	INCB057643
0.998387	C0003467	Pelabresib (CPI-0610)
0.998382	C0231528	TEN010
0.998356	C0042109	INCB057643
0.998346	C0009782	TEN010
0.998314	C0013404	TEN010
0.998304	C0017178	TEN010
0.998299	C0037199	Pelabresib (CPI-0610)
0.998294	C0031117	Pelabresib (CPI-0610)
0.998286	C0002871	Pelabresib (CPI-0610)
0.998284	C0518015	TEN010
0.998268	C0040034	Pelabresib (CPI-0610)
0.998262	C0085649	Molibresib (I-BET-762)
0.998259	C0004604	TEN010
0.998238	C0162429	Pelabresib (CPI-0610)
0.998221	C0037763	TEN010
0.998213	C0231528	Pelabresib (CPI-0610)
0.998172	C0040034	Birabresib (OTX015)
0.998171	C0020517	Pelabresib (CPI-0610)
0.998142	C0948594	Pelabresib (CPI-0610)
0.998142	C0031350	TEN010
0.998127	C0031350	Pelabresib (CPI-0610)
0.998112	C0015967	Molibresib (I-BET-762)
0.998084	C0002170	Molibresib (I-BET-762)
0.998071	C0011603	Molibresib (I-BET-762)
0.99807	C0019080	Pelabresib (CPI-0610)
0.998068	C0004936	Pelabresib (CPI-0610)
0.998063	C0013404	Pelabresib (CPI-0610)
0.998046	C0004604	Pelabresib (CPI-0610)
0.998037	C0003862	Pelabresib (CPI-0610)
0.998031	C0042373	Pelabresib (CPI-0610)
0.998029	C0438717	BMS-986158
0.998024	C0232462	Pelabresib (CPI-0610)
0.998017	C0014591	TEN010
0.998003	C0015967	Mivebresib (ABBV-075)
0.997998	C0015397	TEN010
0.997983	C0042109	Pelabresib (CPI-0610)
0.997972	C0020649	Pelabresib (CPI-0610)
0.997968	C0019080	Molibresib (I-BET-762)
0.997946	C0013395	TEN010
0.997931	C0032285	Molibresib (I-BET-762)
0.997909	C0031117	Molibresib (I-BET-762)
0.997876	C0010200	Molibresib (I-BET-762)
0.997859	C0003467	Molibresib (I-BET-762)
0.997843	C0232462	Birabresib (OTX015)
0.997837	C0035455	Pelabresib (CPI-0610)
0.997835	C0042029	Pelabresib (CPI-0610)
0.997834	C0030193	TEN010
0.997809	C0035455	TEN010
0.997801	C0030193	Pelabresib (CPI-0610)
0.997783	C0042571	Pelabresib (CPI-0610)
0.997779	C0009806	Pelabresib (CPI-0610)
0.997768	C0948594	Birabresib (OTX015)
0.997759	C0162429	Molibresib (I-BET-762)
0.997752	C0015967	INCB057643
0.99775	C0035410	BMS-986158
0.997748	C0027947	TEN010
0.997745	C0004936	Molibresib (I-BET-762)
0.99774	C0042373	Molibresib (I-BET-762)
0.997727	C0038362	TEN010
0.997725	C0085593	Molibresib (I-BET-762)
0.997724	C0015672	TEN010
0.99772	C0002871	Birabresib (OTX015)
0.99771	C0009450	Birabresib (OTX015)
0.997669	C0040034	Molibresib (I-BET-762)
0.997642	C0009782	Pelabresib (CPI-0610)
0.997636	C0013395	Pelabresib (CPI-0610)
0.997629	C0009806	TEN010
0.997627	C0020517	TEN010
0.997627	C0231218	Pelabresib (CPI-0610)
0.997619	C0003862	Molibresib (I-BET-762)
0.997601	C2047937	Pelabresib (CPI-0610)
0.997592	C0004093	INCB057643
0.997591	C0037274	Molibresib (I-BET-762)
0.997575	C0020538	INCB057643
0.997563	C0234215	Pelabresib (CPI-0610)
0.997553	C0020517	Mivebresib (ABBV-075)
0.997549	C0002871	Molibresib (I-BET-762)
0.997509	C0025061	Pelabresib (CPI-0610)
0.997509	C0003862	Birabresib (OTX015)
0.997506	C0039231	TEN010
0.997496	C0232462	INCB057643
0.997481	C0037763	Pelabresib (CPI-0610)
0.997476	C0011603	Alobresib (GS-5829)
0.997456	C0232462	Mivebresib (ABBV-075)
0.997432	C0002994	TEN010
0.997409	C0917801	Birabresib (OTX015)
0.997374	C0518015	Pelabresib (CPI-0610)
0.997371	C0010200	Mivebresib (ABBV-075)
0.99736	C0037199	Molibresib (I-BET-762)
0.997358	C0011603	BMS-986158
0.997351	C0023380	HWD870
0.997349	C0231528	Molibresib (I-BET-762)
0.997343	C0015672	Pelabresib (CPI-0610)
0.997341	C0518015	Molibresib (I-BET-762)
0.997329	C0020458	Pelabresib (CPI-0610)
0.997328	C0010200	Birabresib (OTX015)
0.997313	C0011603	HWD870
0.997312	C0917801	Molibresib (I-BET-762)
0.997302	C0030312	TEN010
0.997281	C0030193	INCB057643
0.997276	C0020517	Birabresib (OTX015)
0.997275	C0004604	Molibresib (I-BET-762)
0.997274	C0019158	TEN010
0.997257	C0025061	Molibresib (I-BET-762)
0.997255	C0013604	Pelabresib (CPI-0610)
0.99725	C0014591	Pelabresib (CPI-0610)
0.997234	C0032285	Birabresib (OTX015)
0.997228	C0039231	Molibresib (I-BET-762)
0.997227	C0015672	Mivebresib (ABBV-075)
0.997222	C0042109	TEN010
0.997222	C0027765	Molibresib (I-BET-762)
0.997218	C0011603	PLX51107
0.997218	C0037763	Molibresib (I-BET-762)
0.997206	C0948594	Molibresib (I-BET-762)
0.997201	C0038362	Pelabresib (CPI-0610)
0.997198	C0030193	Molibresib (I-BET-762)
0.997179	C0009782	Molibresib (I-BET-762)
0.997158	C0015672	INCB057643
0.997152	C0008031	TEN010
0.997152	C0002994	Pelabresib (CPI-0610)
0.997149	C0027765	Pelabresib (CPI-0610)
0.997134	C0030252	Pelabresib (CPI-0610)
0.997129	C0232462	Molibresib (I-BET-762)
0.997109	C0027947	Pelabresib (CPI-0610)
0.997067	C0037274	Pelabresib (CPI-0610)
0.997064	C0040034	Mivebresib (ABBV-075)
0.997058	C0018965	Pelabresib (CPI-0610)
0.997053	C0019158	Pelabresib (CPI-0610)
0.997035	C0085649	Birabresib (OTX015)
0.997024	C0917801	INCB057643
0.997023	C0021775	BMS-986158
0.997022	C0002871	Mivebresib (ABBV-075)
0.99702	C0020517	Molibresib (I-BET-762)
0.997013	C0018965	TEN010
0.997009	C0008031	Pelabresib (CPI-0610)
0.997002	C0017178	Pelabresib (CPI-0610)
0.997001	C0017178	Birabresib (OTX015)
0.996997	C0019080	Birabresib (OTX015)
0.996994	C0853692	BMS-986158
0.996962	C0042571	TEN010
0.996958	C0042109	Molibresib (I-BET-762)
0.996954	C0002170	Mivebresib (ABBV-075)
0.996953	C0042029	Molibresib (I-BET-762)
0.996945	C0020649	TEN010
0.996942	C0035455	Molibresib (I-BET-762)
0.996938	C0231218	Molibresib (I-BET-762)
0.996935	C0231218	TEN010
0.996935	C0085593	Birabresib (OTX015)
0.996934	C0036974	Pelabresib (CPI-0610)
0.996928	C2047937	Molibresib (I-BET-762)
0.996921	C0030312	Pelabresib (CPI-0610)
0.996912	C0018681	Pelabresib (CPI-0610)
0.996912	C0030193	Mivebresib (ABBV-075)
0.996907	C0009450	Mivebresib (ABBV-075)
0.996894	C2047937	TEN010
0.996894	C3263723	TEN010
0.996888	C0004093	Pelabresib (CPI-0610)
0.996886	C0017178	Molibresib (I-BET-762)
0.996885	C0085593	Mivebresib (ABBV-075)
0.996872	C0037274	Birabresib (OTX015)
0.996863	C0020649	Molibresib (I-BET-762)
0.996848	C0013378	TEN010
0.996839	C0019080	Mivebresib (ABBV-075)
0.996829	C0687713	TEN010
0.99682	C0012833	INCB057643
0.996817	C0002994	Molibresib (I-BET-762)
0.996815	C0162429	Birabresib (OTX015)
0.996814	C0042109	Mivebresib (ABBV-075)
0.996813	C0013395	Birabresib (OTX015)
0.996808	C0009806	Mivebresib (ABBV-075)
0.996801	C1443060	INCB057643
0.996781	C0027765	Mivebresib (ABBV-075)
0.996779	C0015672	Birabresib (OTX015)
0.996778	C0020557	BMS-986158
0.996778	C0687713	Birabresib (OTX015)
0.996778	C0687713	Mivebresib (ABBV-075)
0.996776	C0013604	Molibresib (I-BET-762)
0.99677	C0031350	Molibresib (I-BET-762)
0.996759	C0015397	Molibresib (I-BET-762)
0.996733	C0014742	TEN010
0.996731	C0030193	Birabresib (OTX015)
0.996731	C0043352	Pelabresib (CPI-0610)
0.996727	C0031117	Birabresib (OTX015)
0.996722	C1443060	Pelabresib (CPI-0610)
0.996721	C0013404	Birabresib (OTX015)
0.996719	C0009450	Pelabresib (CPI-0610)
0.996713	C0031117	Mivebresib (ABBV-075)
0.996709	C0040034	INCB057643
0.996708	C0016204	TEN010
0.996694	C0042109	Birabresib (OTX015)
0.99669	C0019158	Molibresib (I-BET-762)
0.996689	C0018681	TEN010
0.996673	C1384353	TEN010
0.996672	C0013404	Molibresib (I-BET-762)
0.996666	C0000737	Mivebresib (ABBV-075)
0.996649	C0085649	Mivebresib (ABBV-075)
0.996637	C0004936	Mivebresib (ABBV-075)
0.996632	C0030554	Pelabresib (CPI-0610)
0.99663	C0015397	Pelabresib (CPI-0610)
0.996627	C0037274	Mivebresib (ABBV-075)
0.996617	C0032285	Mivebresib (ABBV-075)
0.996606	C0085631	Pelabresib (CPI-0610)
0.996603	C0020580	TEN010
0.996601	C0231528	Birabresib (OTX015)
0.996587	C0020458	TEN010
0.996577	C0017178	Mivebresib (ABBV-075)
0.996573	C0234215	Molibresib (I-BET-762)
0.996572	C0042963	Pelabresib (CPI-0610)
0.996565	C0040822	Pelabresib (CPI-0610)
0.996559	C0018799	TEN010
0.996559	C0036974	Molibresib (I-BET-762)
0.996555	C0003467	Mivebresib (ABBV-075)
0.996531	C0013604	TEN010
0.996517	C0006277	Pelabresib (CPI-0610)
0.99651	C0004093	Birabresib (OTX015)
0.996503	C0000737	TEN010
0.9965	C0687713	INCB057643
0.996495	C0035078	Birabresib (OTX015)
0.996485	C0000737	Birabresib (OTX015)
0.996476	C0015230	INCB057643
0.996476	C0014591	Molibresib (I-BET-762)
0.996471	C0016204	Pelabresib (CPI-0610)
0.996469	C0027497	INCB057643
0.996447	C0027769	Pelabresib (CPI-0610)
0.996444	C3263723	Pelabresib (CPI-0610)
0.996442	C0004238	TEN010
0.996438	C0030305	TEN010
0.996433	C0006277	TEN010
0.99643	C0009806	INCB057643
0.996414	C0042373	Mivebresib (ABBV-075)
0.996409	C0042571	Molibresib (I-BET-762)
0.996399	C0003467	Birabresib (OTX015)
0.996398	C0008031	Molibresib (I-BET-762)
0.996388	C0011991	Birabresib (OTX015)
0.996384	C0917801	Mivebresib (ABBV-075)
0.996354	C0027765	Birabresib (OTX015)
0.996352	C0025061	Mivebresib (ABBV-075)
0.996343	C0014742	Pelabresib (CPI-0610)
0.996336	C0004936	Birabresib (OTX015)
0.996322	C0020456	BMS-986158
0.996311	C0234215	TEN010
0.99631	C0020580	Molibresib (I-BET-762)
0.996305	C0037763	Mivebresib (ABBV-075)
0.996303	C0038362	Molibresib (I-BET-762)
0.996294	C0042373	Birabresib (OTX015)
0.996293	C0042963	INCB057643
0.996275	C0003811	TEN010
0.996262	C0021053	TEN010
0.996259	C0013378	Pelabresib (CPI-0610)
0.996249	C0027947	Molibresib (I-BET-762)
0.996229	C0687713	Pelabresib (CPI-0610)
0.996226	C0043352	Mivebresib (ABBV-075)
0.996224	C0027947	Birabresib (OTX015)
0.996216	C0242350	Pelabresib (CPI-0610)
0.996208	C0027051	TEN010
0.996199	C0011991	INCB057643
0.996185	C0030312	Molibresib (I-BET-762)
0.996162	C0004093	TEN010
0.996157	C0428977	Pelabresib (CPI-0610)
0.99614	C0039070	Pelabresib (CPI-0610)
0.996135	C0009676	Pelabresib (CPI-0610)
0.996133	C0014742	Molibresib (I-BET-762)
0.996125	C0000737	INCB057643
0.996114	C0004093	Mivebresib (ABBV-075)
0.996085	C0012833	Pelabresib (CPI-0610)
0.996078	C0009450	Molibresib (I-BET-762)
0.996077	C0010200	INCB057643
0.996074	C0002170	INCB057643
0.996056	C0002170	Birabresib (OTX015)
0.996055	C0233494	Pelabresib (CPI-0610)
0.996049	C0013404	Mivebresib (ABBV-075)
0.996029	C0020580	Pelabresib (CPI-0610)
0.996029	C0030554	TEN010
0.996028	C0234215	Mivebresib (ABBV-075)
0.996026	C0041657	Pelabresib (CPI-0610)
0.996023	C0428977	TEN010
0.996012	C0020458	Molibresib (I-BET-762)
0.995993	C0009806	Birabresib (OTX015)
0.995982	C0018681	Birabresib (OTX015)
0.995977	C0019158	Mivebresib (ABBV-075)
0.995977	C0002871	INCB057643
0.995974	C0041657	Molibresib (I-BET-762)
0.995961	C0016204	Molibresib (I-BET-762)
0.99596	C0013395	Molibresib (I-BET-762)
0.995958	C0042963	Birabresib (OTX015)
0.995949	C0020473	BMS-986158
0.995943	C0518015	Birabresib (OTX015)
0.995931	C0042571	INCB057643
0.995917	C0011991	TEN010
0.995914	C0009450	INCB057643
0.995902	C0234215	INCB057643
0.995893	C0033774	INCB057643
0.995885	C0162429	Mivebresib (ABBV-075)
0.995855	C0039070	Molibresib (I-BET-762)
0.995831	C0011991	Mivebresib (ABBV-075)
0.995817	C0021053	Pelabresib (CPI-0610)
0.995813	C0039070	TEN010
0.995812	C0038362	Birabresib (OTX015)
0.995812	C0041912	BMS-986158
0.995805	C0039231	INCB057643
0.995804	C0000737	Pelabresib (CPI-0610)
0.9958	C0518015	Mivebresib (ABBV-075)
0.995795	C0043352	TEN010
0.995787	C0023530	Molibresib (I-BET-762)
0.995787	C0018799	Pelabresib (CPI-0610)
0.995782	C0013378	Molibresib (I-BET-762)
0.995781	C0037199	Birabresib (OTX015)
0.995761	C0018681	INCB057643
0.995755	C0027497	Pelabresib (CPI-0610)
0.995741	C0015672	Molibresib (I-BET-762)
0.995731	C0013604	Mivebresib (ABBV-075)
0.995726	C0231218	Mivebresib (ABBV-075)
0.995722	C0085631	Molibresib (I-BET-762)
0.995722	C0233794	HWD870
0.995715	C0011991	Pelabresib (CPI-0610)
0.995677	C0242350	TEN010
0.995674	C0030554	Molibresib (I-BET-762)
0.995669	C0041657	TEN010
0.995668	C0521839	BMS-986158
0.995666	C0015230	Birabresib (OTX015)
0.995662	C0009806	Molibresib (I-BET-762)
0.995661	C0037763	Birabresib (OTX015)
0.995659	C0036974	TEN010
0.995656	C0009782	Mivebresib (ABBV-075)
0.99565	C0030305	Molibresib (I-BET-762)
0.995639	C0042029	Birabresib (OTX015)
0.995638	C0428977	Molibresib (I-BET-762)
0.995622	C0030305	Pelabresib (CPI-0610)
0.995615	C2047937	Mivebresib (ABBV-075)
0.995606	C0015230	TEN010
0.995589	C0012833	Mivebresib (ABBV-075)
0.995558	C0023530	TEN010
0.995538	C0042023	Pelabresib (CPI-0610)
0.995534	C0085631	TEN010
0.995533	C0031350	Mivebresib (ABBV-075)
0.995524	C0021368	Birabresib (OTX015)
0.99549	C0021053	Molibresib (I-BET-762)
0.995488	C0162830	TEN010
0.995477	C0023530	Pelabresib (CPI-0610)
0.995475	C0002994	INCB057643
0.995474	C0003811	Molibresib (I-BET-762)
0.995472	C0031117	INCB057643
0.995471	C0017160	BMS-986158
0.995465	C0003811	Pelabresib (CPI-0610)
0.995445	C0019158	INCB057643
0.995439	C0018965	Molibresib (I-BET-762)
0.995419	C0025061	Birabresib (OTX015)
0.995399	C0027051	Pelabresib (CPI-0610)
0.995388	C0003862	Mivebresib (ABBV-075)
0.995357	C0020649	INCB057643
0.995351	C0004604	Mivebresib (ABBV-075)
0.99535	C0019080	INCB057643
0.995347	C0002792	INCB057643
0.995342	C0231528	Mivebresib (ABBV-075)
0.995342	C0013395	INCB057643
0.995341	C0162830	Pelabresib (CPI-0610)
0.995336	C0020649	Birabresib (OTX015)
0.995329	C0033774	TEN010
0.995307	C0085593	INCB057643
0.995301	C0022660	BMS-986158
0.995299	C0009782	Birabresib (OTX015)
0.995295	C0011168	TEN010
0.995284	C0027497	Birabresib (OTX015)
0.995264	C0015397	Mivebresib (ABBV-075)
0.995262	C0267792	TEN010
0.995258	C0010200	PLX51107
0.995224	C0043352	INCB057643
0.995221	C0231528	INCB057643
0.995214	C0040822	TEN010
0.995203	C0036572	Pelabresib (CPI-0610)
0.995186	C0020649	Mivebresib (ABBV-075)
0.995183	C2830004	Pelabresib (CPI-0610)
0.995177	C0030312	Birabresib (OTX015)
0.995147	C0151825	BMS-986158
0.995138	C0002994	Birabresib (OTX015)
0.995135	C0948089	TEN010
0.995129	C0001824	Pelabresib (CPI-0610)
0.995128	C0042023	TEN010
0.995125	C0042963	TEN010
0.995096	C0015230	Mivebresib (ABBV-075)
0.995092	C0033774	Birabresib (OTX015)
0.995091	C0027947	Mivebresib (ABBV-075)
0.995089	C0033774	Mivebresib (ABBV-075)
0.995087	C0027051	Molibresib (I-BET-762)
0.995079	C0151766	TEN010
0.995075	C0242350	Molibresib (I-BET-762)
0.99504	C3263723	Molibresib (I-BET-762)
0.995021	C0233794	BMS-986158
0.995013	C0002792	Pelabresib (CPI-0610)
0.995011	C0040822	Molibresib (I-BET-762)
0.995005	C0004238	Pelabresib (CPI-0610)
0.994934	C0008031	Mivebresib (ABBV-075)
0.994913	C1384353	Pelabresib (CPI-0610)
0.994906	C0948594	Mivebresib (ABBV-075)
0.99487	C0018799	Molibresib (I-BET-762)
0.994842	C0013378	Mivebresib (ABBV-075)
0.994827	C0002994	Mivebresib (ABBV-075)
0.994819	C0151766	Pelabresib (CPI-0610)
0.994778	C0043096	TEN010
0.994744	C0041969	TEN010
0.994739	C0042075	TEN010
0.994737	C0015230	Pelabresib (CPI-0610)
0.994727	C0038362	Mivebresib (ABBV-075)
0.994724	C0013395	Mivebresib (ABBV-075)
0.994705	C0012833	TEN010
0.994688	C0006277	Molibresib (I-BET-762)
0.99466	C0004604	Birabresib (OTX015)
0.994645	C0011168	Pelabresib (CPI-0610)
0.99464	C0041657	Mivebresib (ABBV-075)
0.994632	C2047937	INCB057643
0.994626	C0231218	INCB057643
0.994624	C0020458	Mivebresib (ABBV-075)
0.994622	C0042571	Mivebresib (ABBV-075)
0.994617	C0036974	Mivebresib (ABBV-075)
0.994603	C0027497	Mivebresib (ABBV-075)
0.994593	C0009676	INCB057643
0.994564	C0039231	Birabresib (OTX015)
0.994551	C0015397	Birabresib (OTX015)
0.994547	C0030252	TEN010
0.994537	C0004093	BMS-986158
0.994524	C0000737	Molibresib (I-BET-762)
0.99451	C0042963	Mivebresib (ABBV-075)
0.994504	C0019158	Birabresib (OTX015)
0.994476	C0014591	Birabresib (OTX015)
0.99447	C0039070	Mivebresib (ABBV-075)
0.994462	C0030554	INCB057643
0.994462	C0004238	Molibresib (I-BET-762)
0.994444	C0001824	TEN010
0.994436	C0015672	BMS-986158
0.994436	C0030554	Mivebresib (ABBV-075)
0.994426	C0027497	TEN010
0.994411	C0687713	Molibresib (I-BET-762)
0.99441	C0026857	BMS-986158
0.994394	C0027769	Molibresib (I-BET-762)
0.994392	C0011175	TEN010
0.994345	C0151786	TEN010
0.994343	C0042023	Molibresib (I-BET-762)
0.994343	C0030312	Mivebresib (ABBV-075)
0.994325	C0014591	Mivebresib (ABBV-075)
0.994323	C0014742	Mivebresib (ABBV-075)
0.994322	C0039231	Mivebresib (ABBV-075)
0.994319	C0036572	TEN010
0.994319	C0023530	Mivebresib (ABBV-075)
0.994313	C0948594	INCB057643
0.994306	C0151766	Molibresib (I-BET-762)
0.994278	C0012833	Birabresib (OTX015)
0.994273	C0018802	TEN010
0.994269	C0015672	Alobresib (GS-5829)
0.994269	C0020538	Alobresib (GS-5829)
0.994265	C0002792	TEN010
0.994237	C0020517	Alobresib (GS-5829)
0.994234	C0042029	Mivebresib (ABBV-075)
0.994227	C0004604	INCB057643
0.994222	C0037278	TEN010
0.994219	C0948089	Pelabresib (CPI-0610)
0.994178	C0008031	INCB057643
0.994175	C0027497	BMS-986158
0.994173	C0232487	TEN010
0.994135	C0002962	TEN010
0.994103	C0687713	BMS-986158
0.994096	C0042109	BMS-986158
0.994096	C0013604	INCB057643
0.994087	C0043094	TEN010
0.994079	C0036572	INCB057643
0.994067	C0022346	Pelabresib (CPI-0610)
0.994047	C0022116	INCB057643
0.994018	C0267792	Pelabresib (CPI-0610)
0.99398	C0020538	HWD870
0.993976	C0001824	Molibresib (I-BET-762)
0.993969	C0232487	Pelabresib (CPI-0610)
0.993962	C0018681	Mivebresib (ABBV-075)
0.993959	C0030305	Mivebresib (ABBV-075)
0.993955	C0002962	Pelabresib (CPI-0610)
0.993947	C0948089	Molibresib (I-BET-762)
0.993945	C0020517	BMS-986158
0.993941	C0031350	INCB057643
0.993934	C0032285	INCB057643
0.993929	C0043094	Pelabresib (CPI-0610)
0.993924	C0037199	Mivebresib (ABBV-075)
0.99392	C0043094	Molibresib (I-BET-762)
0.993918	C0011570	Pelabresib (CPI-0610)
0.993908	C0035410	HWD870
0.993897	C1443060	Mivebresib (ABBV-075)
0.99388	C0013604	Birabresib (OTX015)
0.993867	C0004093	Alobresib (GS-5829)
0.993823	C0015967	BMS-986158
0.993814	C0015967	HWD870
0.993786	C2830004	INCB057643
0.993784	C0151904	TEN010
0.993784	C0009938	Birabresib (OTX015)
0.993781	C0027121	BMS-986158
0.993774	C0020517	PLX51107
0.993764	C0162830	Molibresib (I-BET-762)
0.993763	C0043352	Molibresib (I-BET-762)
0.993749	C0521839	HWD870
0.993727	C0006145	TEN010
0.993726	C0022346	TEN010
0.993722	C0000737	BMS-986158
0.993716	C0022346	Molibresib (I-BET-762)
0.993689	C0000731	TEN010
0.993687	C0015230	BMS-986158
0.993647	C0021775	HWD870
0.993644	C0012833	BMS-986158
0.993628	C0003864	TEN010
0.993623	C0020538	PLX51107
0.993621	C0031350	Birabresib (OTX015)
0.993621	C0018965	Birabresib (OTX015)
0.993615	C0231218	Birabresib (OTX015)
0.993612	C0027769	TEN010
0.993607	C0021400	TEN010
0.993605	C0518015	INCB057643
0.993603	C0003862	INCB057643
0.993601	C0020517	HWD870
0.993564	C0233494	Molibresib (I-BET-762)
0.993554	C0085649	INCB057643
0.993547	C0030252	Molibresib (I-BET-762)
0.993536	C0003811	Mivebresib (ABBV-075)
0.993533	C0020458	INCB057643
0.993525	C0009450	PLX51107
0.99352	C0011570	TEN010
0.99352	C0687713	Alobresib (GS-5829)
0.99351	C0521839	Alobresib (GS-5829)
0.993499	C1384353	Molibresib (I-BET-762)
0.993475	C0017152	TEN010
0.993474	C0041969	Pelabresib (CPI-0610)
0.993469	C0020538	BMS-986158
0.993468	C0042075	Pelabresib (CPI-0610)
0.993455	C0020580	Mivebresib (ABBV-075)
0.993454	C0023530	INCB057643
0.993428	C0011991	BMS-986158
0.993428	C2047937	Birabresib (OTX015)
0.993417	C0010200	BMS-986158
0.993411	C0002962	Molibresib (I-BET-762)
0.993378	C0000737	Alobresib (GS-5829)
0.993359	C0043096	Pelabresib (CPI-0610)
0.993354	C0232487	Molibresib (I-BET-762)
0.993347	C0021053	Mivebresib (ABBV-075)
0.993334	C0151786	Pelabresib (CPI-0610)
0.993332	C0011168	Molibresib (I-BET-762)
0.993319	C0015672	HWD870
0.993319	C0018681	BMS-986158
0.993266	C0036572	Molibresib (I-BET-762)
0.993241	C0438717	HWD870
0.993236	C0015967	PLX51107
0.99323	C0030193	BMS-986158
0.993228	C0003467	INCB057643
0.993217	C0011616	TEN010
0.993212	C0000731	Pelabresib (CPI-0610)
0.993162	C0004093	HWD870
0.993155	C0004096	TEN010
0.993145	C0687713	HWD870
0.993125	C0013404	INCB057643
0.993122	C0234215	Birabresib (OTX015)
0.993113	C0027497	HWD870
0.993109	C0233494	TEN010
0.993085	C0042109	HWD870
0.993071	C3665347	Alobresib (GS-5829)
0.993046	C0011849	TEN010
0.993038	C0010200	Alobresib (GS-5829)
0.993036	C1384353	Mivebresib (ABBV-075)
0.993029	C0042571	Birabresib (OTX015)
0.993021	C0004936	INCB057643
0.993007	C0035455	Birabresib (OTX015)
0.993003	C0917801	BMS-986158
0.992998	C0020458	Birabresib (OTX015)
0.992998	C0542571	TEN010
0.992992	C0014742	Birabresib (OTX015)
0.992982	C0032285	PLX51107
0.992975	C0242350	Mivebresib (ABBV-075)
0.992955	C0011991	HWD870
0.99295	C0002792	Mivebresib (ABBV-075)
0.992923	C0015230	HWD870
0.99292	C1384353	Birabresib (OTX015)
0.992896	C0018802	Pelabresib (CPI-0610)
0.992892	C0011570	Molibresib (I-BET-762)
0.992853	C0020456	HWD870
0.99282	C0151766	Mivebresib (ABBV-075)
0.992814	C0037763	Alobresib (GS-5829)
0.992778	C0000737	HWD870
0.992775	C1565489	Birabresib (OTX015)
0.992724	C0012833	HWD870
0.992724	C0232462	HWD870
0.992719	C0012833	Alobresib (GS-5829)
0.992696	C0042963	BMS-986158
0.992688	C0424295	Pelabresib (CPI-0610)
0.992687	C0085649	PLX51107
0.992661	C0011991	Molibresib (I-BET-762)
0.992631	C0004238	Birabresib (OTX015)
0.992611	C0015672	PLX51107
0.992609	C0003864	Pelabresib (CPI-0610)
0.992608	C0016204	Mivebresib (ABBV-075)
0.992583	C0036572	Mivebresib (ABBV-075)
0.992581	C0037036	Pelabresib (CPI-0610)
0.992579	C0042109	Alobresib (GS-5829)
0.99256	C0033774	Pelabresib (CPI-0610)
0.99255	C0267792	Molibresib (I-BET-762)
0.992542	C3263723	Birabresib (OTX015)
0.99253	C0030193	PLX51107
0.992529	C0043352	Alobresib (GS-5829)
0.992523	C0002792	Birabresib (OTX015)
0.992509	C0009806	Alobresib (GS-5829)
0.992497	C0037763	INCB057643
0.992492	C0085631	Mivebresib (ABBV-075)
0.992489	C0027769	INCB057643
0.992485	C0232462	BMS-986158
0.99245	C0033774	Molibresib (I-BET-762)
0.992421	C0030252	INCB057643
0.992398	C0020621	TEN010
0.992389	C0011991	Alobresib (GS-5829)
0.992387	C0018799	Mivebresib (ABBV-075)
0.992384	C0009806	HWD870
0.992366	C0232487	Mivebresib (ABBV-075)
0.992363	C0151905	TEN010
0.992351	C0042109	PLX51107
0.992347	C0010200	HWD870
0.992344	C0027497	Alobresib (GS-5829)
0.992342	C0041969	Molibresib (I-BET-762)
0.992332	C0042075	Molibresib (I-BET-762)
0.992328	C0014742	INCB057643
0.992327	C0013404	PLX51107
0.992312	C0030305	Birabresib (OTX015)
0.992307	C0043096	Molibresib (I-BET-762)
0.992304	C0002871	PLX51107
0.992297	C0009806	BMS-986158
0.992289	C0023530	Birabresib (OTX015)
0.992287	C0020625	TEN010
0.992271	C0013378	Birabresib (OTX015)
0.992268	C0021775	Alobresib (GS-5829)
0.992241	C0018681	HWD870
0.992239	C0021400	Pelabresib (CPI-0610)
0.992223	C0018801	TEN010
0.992221	C0002792	Molibresib (I-BET-762)
0.992194	C0031924	Molibresib (I-BET-762)
0.992193	C0032285	Alobresib (GS-5829)
0.99219	C0035455	Mivebresib (ABBV-075)
0.992184	C0232462	PLX51107
0.992167	C0233794	Alobresib (GS-5829)
0.992136	C0004093	Molibresib (I-BET-762)
0.992109	C0041912	HWD870
0.992107	C0020456	INCB057643
0.992101	C0009676	Mivebresib (ABBV-075)
0.992093	C0151904	Pelabresib (CPI-0610)
0.992086	C0037274	INCB057643
0.992074	C0029408	TEN010
0.992073	C0085593	PLX51107
0.992052	C0008031	Birabresib (OTX015)
0.992041	C0013395	BMS-986158
0.992013	C0013378	INCB057643
0.992011	C1443060	Molibresib (I-BET-762)
0.991987	C0040479	Alobresib (GS-5829)
0.991942	C0012569	TEN010
0.991942	C0027051	Mivebresib (ABBV-075)
0.991938	C0009676	TEN010
0.991935	C0041834	HWD870
0.991887	C0004936	Alobresib (GS-5829)
0.991884	C0042963	HWD870
0.991876	C0162429	INCB057643
0.991869	C0013428	TEN010
0.99186	C0041834	BMS-986158
0.991841	C0017178	INCB057643
0.991837	C0030252	Mivebresib (ABBV-075)
0.991824	C0917801	HWD870
0.991803	C0030312	INCB057643
0.991775	C0006145	Pelabresib (CPI-0610)
0.991753	C0034150	TEN010
0.991719	C3263723	Mivebresib (ABBV-075)
0.991711	C0344232	HWD870
0.991709	C2830004	Mivebresib (ABBV-075)
0.991678	C0030196	BMS-986158
0.991666	C0016204	Birabresib (OTX015)
0.991665	C0030193	HWD870
0.991661	C0521839	PLX51107
0.991651	C0851578	HWD870
0.991632	C0151878	Mivebresib (ABBV-075)
0.991629	C0233494	INCB057643
0.991609	C0085593	Alobresib (GS-5829)
0.991608	C0232461	TEN010
0.991595	C0019158	Alobresib (GS-5829)
0.991569	C0042963	Molibresib (I-BET-762)
0.991561	C0003811	Birabresib (OTX015)
0.991561	C0004096	Pelabresib (CPI-0610)
0.991517	C0030554	Birabresib (OTX015)
0.991511	C0027051	Birabresib (OTX015)
0.991508	C0004093	PLX51107
0.991499	C0031350	PLX51107
0.991499	C0011175	Pelabresib (CPI-0610)
0.991496	C0013404	BMS-986158
0.991465	C0428977	Mivebresib (ABBV-075)
0.99146	C0036974	INCB057643
0.991456	C0018802	Molibresib (I-BET-762)
0.99145	C0017152	Pelabresib (CPI-0610)
0.991429	C0948594	BMS-986158
0.991418	C0151786	Molibresib (I-BET-762)
0.991413	C0017086	Molibresib (I-BET-762)
0.991411	C0151766	Birabresib (OTX015)
0.991397	C0085633	TEN010
0.991397	C0018965	Mivebresib (ABBV-075)
0.991385	C0042373	PLX51107
0.991361	C0002871	Alobresib (GS-5829)
0.991356	C0020651	TEN010
0.991352	C0015967	Alobresib (GS-5829)
0.991336	C0004936	BMS-986158
0.991336	C0917801	PLX51107
0.991269	C0026857	HWD870
0.991255	C0022660	Birabresib (OTX015)
0.991244	C0006826	TEN010
0.991224	C0149931	TEN010
0.991207	C0025323	Pelabresib (CPI-0610)
0.991174	C0037199	INCB057643
0.991157	C0232462	Alobresib (GS-5829)
0.991155	C0036974	Birabresib (OTX015)
0.991154	C0004238	Mivebresib (ABBV-075)
0.99115	C0015230	Alobresib (GS-5829)
0.991142	C1368065	TEN010
0.99114	C0020456	Alobresib (GS-5829)
0.991136	C0009676	Molibresib (I-BET-762)
0.991135	C0267792	Birabresib (OTX015)
0.991117	C0542571	Pelabresib (CPI-0610)
0.99111	C0344232	Birabresib (OTX015)
0.991099	C0002871	BMS-986158
0.991098	C0003862	BMS-986158
0.991086	C0085649	BMS-986158
0.991083	C1443060	Birabresib (OTX015)
0.991083	C0025323	Birabresib (OTX015)
0.991053	C0019080	PLX51107
0.991032	C0037763	PLX51107
0.991023	C0018799	Birabresib (OTX015)
0.991009	C0009450	BMS-986158
0.990996	C0003811	INCB057643
0.990971	C0037199	PLX51107
0.990966	C0027765	HWD870
0.990964	C0085649	Alobresib (GS-5829)
0.990959	C0037274	PLX51107
0.990945	C0040034	BMS-986158
0.990943	C0018681	Molibresib (I-BET-762)
0.990931	C0022660	HWD870
0.990923	C0004936	HWD870
0.990919	C1291078	HWD870
0.990917	C0017181	TEN010
0.990913	C0002871	HWD870
0.990912	C0162429	PLX51107
0.9909	C0031350	Alobresib (GS-5829)
0.990897	C0018524	Pelabresib (CPI-0610)
0.990895	C0027765	BMS-986158
0.990889	C0011616	Pelabresib (CPI-0610)
0.990871	C0035455	INCB057643
0.990851	C0021053	Birabresib (OTX015)
0.990839	C0027765	INCB057643
0.990834	C0080274	TEN010
0.99083	C3665347	BMS-986158
0.990817	C0497247	Alobresib (GS-5829)
0.990809	C0030305	INCB057643
0.990808	C0030193	Alobresib (GS-5829)
0.990807	C0040034	HWD870
0.990803	C0235431	BMS-986158
0.990792	C0013395	Alobresib (GS-5829)
0.990791	C0687713	PLX51107
0.990788	C0006277	Birabresib (OTX015)
0.990786	C0013395	HWD870
0.990765	C0013404	HWD870
0.990726	C0018681	Alobresib (GS-5829)
0.990705	C0039971	TEN010
0.990689	C0025323	TEN010
0.990686	C0036572	Birabresib (OTX015)
0.990686	C0042373	INCB057643
0.990649	C0042571	Alobresib (GS-5829)
0.990648	C0080274	Pelabresib (CPI-0610)
0.990644	C0004936	PLX51107
0.990606	C0027769	Mivebresib (ABBV-075)
0.990591	C0149745	Birabresib (OTX015)
0.990582	C0040479	Mivebresib (ABBV-075)
0.990577	C0085649	HWD870
0.990574	C0428977	Birabresib (OTX015)
0.990568	C0917801	Alobresib (GS-5829)
0.990539	C0878544	Mivebresib (ABBV-075)
0.990533	C0042373	Alobresib (GS-5829)
0.99053	C0012833	Molibresib (I-BET-762)
0.990483	C0020651	Pelabresib (CPI-0610)
0.990482	C0162830	Birabresib (OTX015)
0.99048	C0008031	Alobresib (GS-5829)
0.990476	C0575081	TEN010
0.990456	C0027651	TEN010
0.990441	C0040822	INCB057643
0.990432	C0085631	INCB057643
0.990409	C0231528	BMS-986158
0.990405	C1443060	TEN010
0.990405	C0042963	Alobresib (GS-5829)
0.990379	C0037763	BMS-986158
0.990377	C0038325	Birabresib (OTX015)
0.990361	C0000731	Molibresib (I-BET-762)
0.990347	C0042029	PLX51107
0.990339	C0020625	Pelabresib (CPI-0610)
0.990339	C0027947	INCB057643
0.990339	C0009450	HWD870
0.990328	C0013404	Alobresib (GS-5829)
0.99032	C0008031	BMS-986158
0.990315	C0085593	HWD870
0.990287	C0017178	HWD870
0.99026	C0011849	Pelabresib (CPI-0610)
0.990247	C0242350	Alobresib (GS-5829)
0.990241	C0036974	Alobresib (GS-5829)
0.990239	C0003862	PLX51107
0.990233	C3665347	HWD870
0.990228	C0003467	HWD870
0.990223	C0031117	PLX51107
0.990211	C0027121	HWD870
0.990211	C0043352	BMS-986158
0.990209	C0027765	Alobresib (GS-5829)
0.990203	C0162429	BMS-986158
0.990202	C0231528	PLX51107
0.990197	C0033774	BMS-986158
0.990192	C0040034	PLX51107
0.990184	C0043352	HWD870
0.990184	C0037274	BMS-986158
0.990155	C0018801	Pelabresib (CPI-0610)
0.990154	C0948594	HWD870
0.990146	C0014591	PLX51107
0.990139	C0003864	Molibresib (I-BET-762)
0.990136	C0438717	PLX51107
0.990134	C0003467	Alobresib (GS-5829)
0.990095	C0029408	Pelabresib (CPI-0610)
0.990082	C0020580	Birabresib (OTX015)
0.990081	C0012569	Pelabresib (CPI-0610)
0.990081	C0017178	BMS-986158
0.990075	C0009782	PLX51107
0.990074	C0042571	PLX51107
0.990069	C0011175	Birabresib (OTX015)
0.99006	C0013428	Pelabresib (CPI-0610)
0.990039	C0001824	Birabresib (OTX015)
0.990037	C0011991	PLX51107
0.990036	C0039231	Alobresib (GS-5829)
0.990035	C0023380	BMS-986158
0.990026	C0031542	TEN010
0.99002	C0011175	Molibresib (I-BET-762)
0.990006	C0948594	PLX51107
0.989986	C0006145	Molibresib (I-BET-762)
0.989967	C0025061	PLX51107
0.989963	C0001824	Mivebresib (ABBV-075)
0.989961	C0020651	Molibresib (I-BET-762)
0.989943	C0016382	HWD870
0.989936	C0039070	Alobresib (GS-5829)
0.989935	C0003862	Alobresib (GS-5829)
0.989928	C0851578	BMS-986158
0.989914	C0034150	Pelabresib (CPI-0610)
0.989914	C0151827	Alobresib (GS-5829)
0.989911	C0085593	BMS-986158
0.989893	C0003862	HWD870
0.989891	C0020621	Pelabresib (CPI-0610)
0.989883	C0037274	HWD870
0.989874	C0021400	Molibresib (I-BET-762)
0.989859	C0162830	Mivebresib (ABBV-075)
0.989837	C0033975	TEN010
0.989828	C0948089	Mivebresib (ABBV-075)
0.989819	C0042029	INCB057643
0.989811	C0042023	Mivebresib (ABBV-075)
0.989809	C0022346	Mivebresib (ABBV-075)
0.989796	C0038362	INCB057643
0.989794	C0042373	HWD870
0.989793	C0042571	BMS-986158
0.989784	C0233472	TEN010
0.989759	C0011168	Birabresib (OTX015)
0.989756	C0151904	Molibresib (I-BET-762)
0.989755	C0041912	Birabresib (OTX015)
0.989722	C0013595	TEN010
0.989721	C0040822	Mivebresib (ABBV-075)
0.98971	C0025517	BMS-986158
0.989654	C0002994	BMS-986158
0.989618	C0438215	BMS-986158
0.989617	C0026848	BMS-986158
0.98961	C0948089	Birabresib (OTX015)
0.989602	C0027121	Birabresib (OTX015)
0.9896	C0037763	HWD870
0.989592	C0041657	Alobresib (GS-5829)
0.989555	C0018524	Mivebresib (ABBV-075)
0.989523	C0031117	Alobresib (GS-5829)
0.989523	C0233494	Mivebresib (ABBV-075)
0.989522	C0162429	HWD870
0.989511	C0000737	PLX51107
0.989493	C0002622	TEN010
0.989491	C0019080	HWD870
0.989469	C0002170	Alobresib (GS-5829)
0.989462	C0008031	PLX51107
0.989458	C0003467	PLX51107
0.989443	C2830004	Alobresib (GS-5829)
0.989436	C0009241	BMS-986158
0.989431	C0232461	Pelabresib (CPI-0610)
0.989427	C0002994	PLX51107
0.98942	C0015230	Molibresib (I-BET-762)
0.989406	C0004604	PLX51107
0.989391	C0035078	HWD870
0.989387	C0003467	BMS-986158
0.989372	C0031350	BMS-986158
0.989367	C0004134	TEN010
0.989367	C0232487	Birabresib (OTX015)
0.989366	C0234913	HWD870
0.989358	C0019080	Alobresib (GS-5829)
0.989347	C0033774	HWD870
0.989338	C0009241	Birabresib (OTX015)
0.989338	C0042514	TEN010
0.989328	C0340865	TEN010
0.989319	C0151905	Pelabresib (CPI-0610)
0.989318	C0004096	Molibresib (I-BET-762)
0.989312	C0009782	INCB057643
0.989309	C0149931	Pelabresib (CPI-0610)
0.989285	C0151904	Birabresib (OTX015)
0.989284	C1443060	BMS-986158
0.989275	C0027497	Molibresib (I-BET-762)
0.989234	C0085633	Pelabresib (CPI-0610)
0.989229	C0043094	Mivebresib (ABBV-075)
0.989214	C0039231	BMS-986158
0.989194	C0004604	BMS-986158
0.989189	C0027540	Molibresib (I-BET-762)
0.989186	C0025061	HWD870
0.989185	C0018965	INCB057643
0.989176	C0234215	HWD870
0.989175	C2830004	Molibresib (I-BET-762)
0.989166	C0032285	BMS-986158
0.98915	C0016382	INCB057643
0.989133	C0011616	Molibresib (I-BET-762)
0.98913	C0018802	Birabresib (OTX015)
0.989127	C0231528	HWD870
0.989102	C0031117	HWD870
0.989098	C0004604	Alobresib (GS-5829)
0.98906	C0043352	Birabresib (OTX015)
0.989058	C0042373	BMS-986158
0.989047	C0948594	Alobresib (GS-5829)
0.989025	C2830004	TEN010
0.989024	C0267792	Mivebresib (ABBV-075)
0.988997	C1443060	Alobresib (GS-5829)
0.988971	C0042029	Alobresib (GS-5829)
0.988952	C0037199	BMS-986158
0.988949	C0027765	PLX51107
0.988941	C0151766	INCB057643
0.98894	C0086565	TEN010
0.988927	C0017152	Molibresib (I-BET-762)
0.988924	C0031117	BMS-986158
0.988918	C1368065	Pelabresib (CPI-0610)
0.988908	C0006277	Mivebresib (ABBV-075)
0.988905	C0042029	BMS-986158
0.988871	C0151908	HWD870
0.988871	C0030196	HWD870
0.988858	C0392156	Alobresib (GS-5829)
0.988856	C0039971	Pelabresib (CPI-0610)
0.988849	C0027497	PLX51107
0.98883	C0030252	Alobresib (GS-5829)
0.988822	C0002170	PLX51107
0.988816	C0019080	BMS-986158
0.988801	C0030554	HWD870
0.988789	C3263723	Alobresib (GS-5829)
0.988784	C0027947	PLX51107
0.988767	C0002170	HWD870
0.988751	C0018681	PLX51107
0.988746	C0013491	TEN010
0.988744	C0009806	PLX51107
0.988743	C0009782	HWD870
0.988725	C0033975	Pelabresib (CPI-0610)
0.988711	C0040034	Alobresib (GS-5829)
0.9887	C0009450	Alobresib (GS-5829)
0.988696	C0080276	BMS-986158
0.988688	C0002962	Mivebresib (ABBV-075)
0.988673	C0151825	INCB057643
0.988666	C0019158	PLX51107
0.98866	C0518015	PLX51107
0.988645	C0013395	PLX51107
0.988636	C0039231	HWD870
0.988632	C0002170	BMS-986158
0.988629	C0424295	HWD870
0.988613	C0043096	Birabresib (OTX015)
0.988609	C0009938	TEN010
0.988597	C0015230	PLX51107
0.988584	C0000731	Birabresib (OTX015)
0.988571	C0012833	PLX51107
0.988559	C0014591	INCB057643
0.988555	C0004604	HWD870
0.988544	C0041969	Birabresib (OTX015)
0.98854	C0042075	Birabresib (OTX015)
0.988538	C0020458	Alobresib (GS-5829)
0.988534	C0021053	INCB057643
0.988526	C0016382	BMS-986158
0.988525	C0032285	HWD870
0.988525	C0017181	Pelabresib (CPI-0610)
0.988514	C0018944	TEN010
0.98851	C1443060	HWD870
0.988497	C0234215	BMS-986158
0.988489	C0041912	PLX51107
0.988487	C0151786	Birabresib (OTX015)
0.988484	C0011606	TEN010
0.988478	C0026858	Birabresib (OTX015)
0.988462	C0008031	HWD870
0.988436	C0012569	Molibresib (I-BET-762)
0.988424	C2363731	Birabresib (OTX015)
0.98842	C0019158	BMS-986158
0.988396	C0853149	Pelabresib (CPI-0610)
0.988394	C0855242	TEN010
0.988391	C0011168	Mivebresib (ABBV-075)
0.988389	C0005779	HWD870
0.988386	C0851578	Alobresib (GS-5829)
0.988345	C0149745	TEN010
0.988289	C0151878	HWD870
0.988285	C0024299	INCB057643
0.988233	C0014591	Alobresib (GS-5829)
0.988228	C0009782	Alobresib (GS-5829)
0.988222	C0011849	Molibresib (I-BET-762)
0.988219	C0036830	Birabresib (OTX015)
0.98821	C0037199	HWD870
0.988208	C0017178	Alobresib (GS-5829)
0.988169	C0242350	INCB057643
0.988161	C0017160	HWD870
0.988158	C0268000	TEN010
0.988154	C0042029	HWD870
0.988149	C0036974	HWD870
0.988131	C0027796	TEN010
0.988129	C0025061	BMS-986158
0.988126	C0518015	HWD870
0.988122	C0042023	Birabresib (OTX015)
0.988116	C0011570	Mivebresib (ABBV-075)
0.988079	C0014591	HWD870
0.988076	C0041657	Birabresib (OTX015)
0.988072	C0034150	Molibresib (I-BET-762)
0.98807	C0018524	Molibresib (I-BET-762)
0.98805	C1527344	HWD870
0.988048	C0013428	Molibresib (I-BET-762)
0.988047	C0003811	Alobresib (GS-5829)
0.988035	C0014518	INCB057643
0.988034	C0037199	Alobresib (GS-5829)
0.988022	C0085631	Birabresib (OTX015)
0.987992	C0022346	INCB057643
0.987979	C0039070	Birabresib (OTX015)
0.98797	C0022346	Birabresib (OTX015)
0.987931	C0080274	Molibresib (I-BET-762)
0.987925	C0009782	BMS-986158
0.98791	C0043352	PLX51107
0.987896	C0162429	Alobresib (GS-5829)
0.987882	C0031256	TEN010
0.98788	C0040264	INCB057643
0.987878	C0001824	INCB057643
0.987873	C0041657	INCB057643
0.987841	C0542571	Molibresib (I-BET-762)
0.987826	C2363731	TEN010
0.987808	C0040822	Birabresib (OTX015)
0.987798	C0344232	INCB057643
0.987795	C0011053	TEN010
0.987788	C0042023	Alobresib (GS-5829)
0.98777	C0009676	Alobresib (GS-5829)
0.987768	C0231218	HWD870
0.987739	C0025061	INCB057643
0.987718	C0233794	PLX51107
0.987717	C0021053	Alobresib (GS-5829)
0.987713	C0231528	Alobresib (GS-5829)
0.987707	C0016204	INCB057643
0.987692	C0006145	Birabresib (OTX015)
0.987692	C0235146	TEN010
0.987674	C0034152	TEN010
0.98767	C0038362	PLX51107
0.987657	C0018524	TEN010
0.987651	C0002994	HWD870
0.98765	C0042571	HWD870
0.987615	C0002994	Alobresib (GS-5829)
0.987614	C0015397	INCB057643
0.987613	C0031350	HWD870
0.98761	C2047937	HWD870
0.987608	C0014591	BMS-986158
0.987598	C0030305	Alobresib (GS-5829)
0.987546	C0029408	Molibresib (I-BET-762)
0.987543	C0033774	Alobresib (GS-5829)
0.987542	C0020625	Molibresib (I-BET-762)
0.987529	C0017152	Birabresib (OTX015)
0.987528	C0041969	Mivebresib (ABBV-075)
0.987527	C0018801	Molibresib (I-BET-762)
0.987509	C0042075	Mivebresib (ABBV-075)
0.987506	C0009676	Birabresib (OTX015)
0.987478	C0243026	TEN010
0.987472	C0024305	INCB057643
0.98747	C0018418	Mivebresib (ABBV-075)
0.987467	C0342579	Mivebresib (ABBV-075)
0.987459	C0043096	Mivebresib (ABBV-075)
0.987418	C0004134	Pelabresib (CPI-0610)
0.987409	C0030554	BMS-986158
0.987402	C3263723	INCB057643
0.987386	C0030252	Birabresib (OTX015)
0.98738	C0036974	BMS-986158
0.987376	C0026826	TEN010
0.987358	C0018524	Alobresib (GS-5829)
0.987335	C0011616	Mivebresib (ABBV-075)
0.987334	C0013604	HWD870
0.987326	C0020443	TEN010
0.987324	C0007222	Birabresib (OTX015)
0.987323	C0015397	PLX51107
0.987291	C0020625	Birabresib (OTX015)
0.987278	C0575090	HWD870
0.987271	C0344232	BMS-986158
0.987256	C0019158	HWD870
0.987227	C0040479	HWD870
0.987206	C0038325	BMS-986158
0.987203	C0033687	Birabresib (OTX015)
0.98719	C0242350	Birabresib (OTX015)
0.987186	C0340865	Pelabresib (CPI-0610)
0.987184	C0039070	HWD870
0.987175	C0152032	Pelabresib (CPI-0610)
0.987158	C0151905	Birabresib (OTX015)
0.987152	C0020458	HWD870
0.987147	C0002962	Birabresib (OTX015)
0.987145	C0035455	PLX51107
0.987128	C0016204	Alobresib (GS-5829)
0.987119	C0085633	Molibresib (I-BET-762)
0.987117	C1384666	INCB057643
0.987114	C0011616	Birabresib (OTX015)
0.987114	C0042514	Pelabresib (CPI-0610)
0.987104	C0151905	Molibresib (I-BET-762)
0.987073	C0040586	BMS-986158
0.987058	C0025061	Alobresib (GS-5829)
0.987046	C0041657	HWD870
0.987045	C0011124	TEN010
0.987045	C0013604	BMS-986158
0.987045	C0004096	Birabresib (OTX015)
0.987042	C0021400	Birabresib (OTX015)
0.987036	C0518015	BMS-986158
0.987034	C0039070	INCB057643
0.987009	C0231218	BMS-986158
0.987	C0020621	Molibresib (I-BET-762)
0.986998	C0031542	Pelabresib (CPI-0610)
0.98696	C0232487	INCB057643
0.986923	C0009763	Pelabresib (CPI-0610)
0.986902	C0038325	INCB057643
0.986897	C0151763	TEN010
0.986891	C0020473	Alobresib (GS-5829)
0.986881	C0014742	PLX51107
0.986876	C0037278	Birabresib (OTX015)
0.986869	C2047937	BMS-986158
0.98686	C0162830	INCB057643
0.986849	C0013595	Pelabresib (CPI-0610)
0.986843	C0233472	Pelabresib (CPI-0610)
0.98684	C1384353	PLX51107
0.98684	C0011175	Mivebresib (ABBV-075)
0.986835	C0033975	Molibresib (I-BET-762)
0.986828	C0003864	Birabresib (OTX015)
0.986814	C3263723	PLX51107
0.986785	C0221776	TEN010
0.986783	C0149931	Molibresib (I-BET-762)
0.986775	C0011849	Birabresib (OTX015)
0.986771	C0011570	Birabresib (OTX015)
0.986758	C0007137	Mivebresib (ABBV-075)
0.986748	C0039070	BMS-986158
0.986741	C0020621	Birabresib (OTX015)
0.986734	C0085631	Alobresib (GS-5829)
0.986719	C0017178	PLX51107
0.986695	C0041657	BMS-986158
0.986663	C0017160	Alobresib (GS-5829)
0.986661	C0020580	INCB057643
0.986646	C0234215	Alobresib (GS-5829)
0.986638	C0086565	Pelabresib (CPI-0610)
0.986598	C0235086	Molibresib (I-BET-762)
0.986589	C0232461	Molibresib (I-BET-762)
0.986567	C0018799	Alobresib (GS-5829)
0.986562	C0014868	TEN010
0.98653	C0002622	Pelabresib (CPI-0610)
0.986521	C0022408	TEN010
0.98651	C0035455	Alobresib (GS-5829)
0.986509	C0542571	Birabresib (OTX015)
0.986493	C0423791	TEN010
0.986482	C2830004	BMS-986158
0.986468	C0027769	Birabresib (OTX015)
0.986466	C0013456	TEN010
0.986451	C1368065	Molibresib (I-BET-762)
0.98644	C0027769	Alobresib (GS-5829)
0.986435	C0575081	Pelabresib (CPI-0610)
0.986423	C0013604	Alobresib (GS-5829)
0.986397	C0014742	Alobresib (GS-5829)
0.986393	C1291078	Mivebresib (ABBV-075)
0.986342	C2830004	HWD870
0.986322	C0015397	BMS-986158
0.986296	C0018801	Birabresib (OTX015)
0.986295	C0438717	Alobresib (GS-5829)
0.986281	C0151878	Alobresib (GS-5829)
0.986261	C0015397	HWD870
0.986235	C0020458	BMS-986158
0.986221	C0948586	Birabresib (OTX015)
0.986216	C0018802	Mivebresib (ABBV-075)
0.986209	C0235710	Pelabresib (CPI-0610)
0.986185	C0035455	BMS-986158
0.986171	C0149745	PLX51107
0.986134	C1291078	INCB057643
0.986095	C0039231	PLX51107
0.986087	C0013378	HWD870
0.986073	C0518015	Alobresib (GS-5829)
0.986041	C0018418	Alobresib (GS-5829)
0.98601	C0019348	Pelabresib (CPI-0610)
0.986	C0011071	Mivebresib (ABBV-075)
0.986	C0030252	BMS-986158
0.985967	C0042514	Molibresib (I-BET-762)
0.985936	C0030252	HWD870
0.985926	C0018790	TEN010
0.985873	C0549373	TEN010
0.985864	C0020649	Alobresib (GS-5829)
0.985821	C0018418	HWD870
0.985819	C0020649	PLX51107
0.985816	C0013378	BMS-986158
0.985806	C0042963	PLX51107
0.985762	C0035243	Mivebresib (ABBV-075)
0.985731	C0021053	BMS-986158
0.985699	C0003811	HWD870
0.985694	C0005779	BMS-986158
0.98568	C1510410	Pelabresib (CPI-0610)
0.985664	C0004238	Alobresib (GS-5829)
0.985655	C0233494	Birabresib (OTX015)
0.985648	C0037274	Alobresib (GS-5829)
0.985644	C0030305	PLX51107
0.985608	C0022904	Pelabresib (CPI-0610)
0.985601	C0232487	Alobresib (GS-5829)
0.985569	C0017979	TEN010
0.985562	C0342579	INCB057643
0.98556	C0020456	Birabresib (OTX015)
0.985559	C0016382	Alobresib (GS-5829)
0.98555	C0006277	Alobresib (GS-5829)
0.985546	C0017181	Molibresib (I-BET-762)
0.985544	C0014742	BMS-986158
0.985523	C0031542	Birabresib (OTX015)
0.985512	C0853149	TEN010
0.985498	C2047937	Alobresib (GS-5829)
0.985496	C0232492	BMS-986158
0.985495	C0026858	Mivebresib (ABBV-075)
0.985466	C2981158	BMS-986158
0.985461	C0008350	TEN010
0.985433	C0030312	PLX51107
0.98541	C0035410	Birabresib (OTX015)
0.985408	C0027441	BMS-986158
0.985393	C0017675	TEN010
0.985363	C0030554	Alobresib (GS-5829)
0.985318	C0013378	Alobresib (GS-5829)
0.985315	C0231218	Alobresib (GS-5829)
0.985314	C0043144	Pelabresib (CPI-0610)
0.985276	C0086543	TEN010
0.985255	C0039971	Molibresib (I-BET-762)
0.98524	C0000731	Mivebresib (ABBV-075)
0.985239	C0855242	Pelabresib (CPI-0610)
0.985231	C0020649	HWD870
0.985225	C0009763	HWD870
0.985221	C0014518	BMS-986158
0.985212	C0016204	PLX51107
0.985171	C0041912	Pelabresib (CPI-0610)
0.985119	C0017181	Birabresib (OTX015)
0.985079	C0023380	Mivebresib (ABBV-075)
0.985063	C0004134	Molibresib (I-BET-762)
0.985058	C0018418	BMS-986158
0.985039	C0017160	PLX51107
0.985025	C0428977	Alobresib (GS-5829)
0.985019	C0027651	Birabresib (OTX015)
0.985018	C0031542	Molibresib (I-BET-762)
0.985017	C0232492	HWD870
0.985008	C0002792	BMS-986158
0.985005	C0030305	BMS-986158
0.984986	C0038362	HWD870
0.98496	C0021368	Molibresib (I-BET-762)
0.98495	C0027540	Pelabresib (CPI-0610)
0.984931	C0018965	PLX51107
0.984912	C0003811	BMS-986158
0.984909	C0013378	PLX51107
0.984904	C0034150	Birabresib (OTX015)
0.98489	C0151786	Mivebresib (ABBV-075)
0.984885	C0023380	TEN010
0.984879	C0040822	Alobresib (GS-5829)
0.984868	C0035455	HWD870
0.984857	C0235146	Pelabresib (CPI-0610)
0.984857	C0013604	PLX51107
0.984852	C0018799	HWD870
0.984852	C0392386	TEN010
0.984846	C0022346	Alobresib (GS-5829)
0.98481	C0021053	HWD870
0.984802	C0013491	Pelabresib (CPI-0610)
0.984744	C0233494	Alobresib (GS-5829)
0.984732	C0022081	Pelabresib (CPI-0610)
0.98472	C0151827	PLX51107
0.984707	C0027947	HWD870
0.984697	C0011606	Pelabresib (CPI-0610)
0.984695	C0011615	Pelabresib (CPI-0610)
0.984693	C0006277	PLX51107
0.984687	C0162830	Alobresib (GS-5829)
0.984665	C0030312	HWD870
0.984657	C0027051	INCB057643
0.984558	C0042023	INCB057643
0.984554	C0043094	Birabresib (OTX015)
0.984552	C0007859	TEN010
0.98455	C0151825	HWD870
0.984546	C0021368	INCB057643
0.984536	C0521839	Pelabresib (CPI-0610)
0.984517	C0027947	BMS-986158
0.984488	C0162119	TEN010
0.984483	C0009676	HWD870
0.984481	C0026858	TEN010
0.984474	C0034065	TEN010
0.984463	C0020651	Alobresib (GS-5829)
0.984461	C0025222	TEN010
0.984448	C0041912	TEN010
0.984446	C0242350	HWD870
0.984415	C0234215	PLX51107
0.984398	C0009676	BMS-986158
0.984369	C0242350	BMS-986158
0.984367	C0018799	PLX51107
0.984367	C0016204	BMS-986158
0.984351	C0234458	TEN010
0.984327	C0011053	Pelabresib (CPI-0610)
0.984301	C0149745	Pelabresib (CPI-0610)
0.984301	C0018799	BMS-986158
0.984294	C0012569	Birabresib (OTX015)
0.984292	C0023518	TEN010
0.984273	C0020458	PLX51107
0.984246	C0852911	TEN010
0.984226	C0151766	PLX51107
0.984224	C0003811	PLX51107
0.984215	C0497156	TEN010
0.984213	C0016382	Pelabresib (CPI-0610)
0.984211	C0021368	TEN010
0.984199	C0018799	INCB057643
0.984192	C0040264	Alobresib (GS-5829)
0.984172	C0002792	PLX51107
0.984164	C0004238	PLX51107
0.984161	C0014130	TEN010
0.984153	C0023530	HWD870
0.984138	C3263723	BMS-986158
0.984131	C0027051	Alobresib (GS-5829)
0.984129	C0029408	Birabresib (OTX015)
0.984124	C0018965	Alobresib (GS-5829)
0.984102	C0023380	Pelabresib (CPI-0610)
0.9841	C0040264	BMS-986158
0.984092	C0020580	HWD870
0.984053	C0231530	Pelabresib (CPI-0610)
0.984028	C0030312	BMS-986158
0.984022	C1368065	Birabresib (OTX015)
0.983996	C0231218	PLX51107
0.983957	C0575081	Molibresib (I-BET-762)
0.983946	C2830004	Birabresib (OTX015)
0.983933	C0006277	BMS-986158
0.983932	C0015397	Alobresib (GS-5829)
0.983906	C0151907	Molibresib (I-BET-762)
0.983905	C2047937	PLX51107
0.9839	C0017601	TEN010
0.9839	C2004489	Alobresib (GS-5829)
0.983871	C0235416	BMS-986158
0.983863	C0018965	BMS-986158
0.983834	C0042164	Mivebresib (ABBV-075)
0.983796	C0035410	PLX51107
0.983751	C0030305	HWD870
0.983739	C0233472	Molibresib (I-BET-762)
0.983733	C0018965	HWD870
0.983729	C0232461	Birabresib (OTX015)
0.983728	C0038325	HWD870
0.983723	C0011570	Alobresib (GS-5829)
0.983711	C0232492	PLX51107
0.983703	C0030252	PLX51107
0.983667	C0151744	TEN010
0.983657	C0016204	HWD870
0.98365	C0014742	HWD870
0.983642	C0014518	Alobresib (GS-5829)
0.983631	C0040046	Molibresib (I-BET-762)
0.983603	C0085631	HWD870
0.983603	C0340865	Molibresib (I-BET-762)
0.983596	C0040479	BMS-986158
0.983571	C0009241	TEN010
0.983532	C1384353	HWD870
0.983526	C0002962	Alobresib (GS-5829)
0.983499	C0575081	Birabresib (OTX015)
0.983499	C0030554	PLX51107
0.983495	C0038362	BMS-986158
0.983492	C0002957	Pelabresib (CPI-0610)
0.98349	C0013428	Birabresib (OTX015)
0.983472	C0014518	Mivebresib (ABBV-075)
0.983454	C0020580	BMS-986158
0.983443	C0023380	Birabresib (OTX015)
0.983427	C0232487	BMS-986158
0.983407	C0870082	Mivebresib (ABBV-075)
0.983406	C0017574	Pelabresib (CPI-0610)
0.983341	C0006277	HWD870
0.983339	C0149931	Birabresib (OTX015)
0.983298	C0151766	Alobresib (GS-5829)
0.98328	C0033774	PLX51107
0.983279	C0152031	BMS-986158
0.983245	C0020615	Alobresib (GS-5829)
0.98324	C0234913	Mivebresib (ABBV-075)
0.983227	C0086565	Molibresib (I-BET-762)
0.983223	C0021053	PLX51107
0.983213	C0020649	BMS-986158
0.983209	C0018944	Pelabresib (CPI-0610)
0.983189	C0002792	HWD870
0.983165	C0002874	TEN010
0.983164	C0004238	HWD870
0.98314	C0018802	Alobresib (GS-5829)
0.983124	C0085633	Birabresib (OTX015)
0.983061	C0023530	BMS-986158
0.983027	C3495920	TEN010
0.983005	C1306341	TEN010
0.982995	C0021400	Mivebresib (ABBV-075)
0.982994	C0423791	Birabresib (OTX015)
0.982989	C0160390	TEN010
0.982967	C0043094	Alobresib (GS-5829)
0.982945	C2363731	HWD870
0.982943	C0006277	INCB057643
0.982943	C0040264	HWD870
0.982942	C0040822	HWD870
0.982923	C0428977	HWD870
0.982901	C0085631	BMS-986158
0.982893	C0004245	HWD870
0.982875	C0003864	Alobresib (GS-5829)
0.982858	C0027424	Pelabresib (CPI-0610)
0.982856	C1384353	BMS-986158
0.982848	C1384666	Alobresib (GS-5829)
0.982843	C0521839	INCB057643
0.982841	C0026826	Pelabresib (CPI-0610)
0.98283	C0013595	Molibresib (I-BET-762)
0.982813	C0002622	Molibresib (I-BET-762)
0.982794	C0151904	Mivebresib (ABBV-075)
0.982792	C0027651	Molibresib (I-BET-762)
0.982766	C0022346	BMS-986158
0.982693	C0151908	Birabresib (OTX015)
0.982678	C0232849	Pelabresib (CPI-0610)
0.982647	C0344232	Mivebresib (ABBV-075)
0.982633	C0022660	TEN010
0.982625	C0151827	BMS-986158
0.982625	C0014868	Birabresib (OTX015)
0.982564	C0013456	Pelabresib (CPI-0610)
0.982504	C0151786	Alobresib (GS-5829)
0.982495	C0232487	HWD870
0.982483	C0151908	BMS-986158
0.98243	C0014457	HWD870
0.982405	C0085612	Alobresib (GS-5829)
0.982388	C0236075	HWD870
0.982351	C0235086	Pelabresib (CPI-0610)
0.982349	C0424295	PLX51107
0.982348	C0017152	Alobresib (GS-5829)
0.982332	C0268000	Pelabresib (CPI-0610)
0.982313	C0151766	BMS-986158
0.982311	C1443060	PLX51107
0.982294	C0029882	Molibresib (I-BET-762)
0.982291	C0267792	PLX51107
0.982285	C0013595	Birabresib (OTX015)
0.982281	C0020615	BMS-986158
0.98224	C0235710	TEN010
0.982237	C0002453	TEN010
0.982208	C0018939	Mivebresib (ABBV-075)
0.982198	C0424295	BMS-986158
0.982196	C0009763	BMS-986158
0.982159	C0020651	Mivebresib (ABBV-075)
0.98215	C0011124	Pelabresib (CPI-0610)
0.982137	C0085605	Birabresib (OTX015)
0.982133	C0009421	TEN010
0.982118	C0235431	Alobresib (GS-5829)
0.982113	C0020473	TEN010
0.982097	C0438215	INCB057643
0.982031	C0036572	HWD870
0.982029	C0428977	PLX51107
0.982023	C3263723	HWD870
0.982005	C0022660	INCB057643
0.981988	C0080274	Birabresib (OTX015)
0.981953	C0428977	BMS-986158
0.981948	C0040822	BMS-986158
0.981947	C0027651	Pelabresib (CPI-0610)
0.981937	C0553723	Mivebresib (ABBV-075)
0.981923	C0035078	TEN010
0.981914	C0600142	HWD870
0.981873	C0014457	Birabresib (OTX015)
0.981864	C0085641	TEN010
0.981846	C0027424	INCB057643
0.981839	C0235378	Mivebresib (ABBV-075)
0.981829	C0043094	HWD870
0.981826	C0030312	Alobresib (GS-5829)
0.981793	C0855242	Molibresib (I-BET-762)
0.98178	C0235431	Birabresib (OTX015)
0.98178	C0039971	Birabresib (OTX015)
0.981777	C0011168	INCB057643
0.981768	C0344232	TEN010
0.981747	C0041969	Alobresib (GS-5829)
0.981747	C0042075	Alobresib (GS-5829)
0.981731	C0043094	BMS-986158
0.981724	C0085636	TEN010
0.981719	C0853034	TEN010
0.981692	C0438717	TEN010
0.981675	C0031256	Pelabresib (CPI-0610)
0.981641	C0151766	HWD870
0.981632	C0013295	Alobresib (GS-5829)
0.981622	C0036974	PLX51107
0.981612	C0162830	PLX51107
0.981564	C0340865	Birabresib (OTX015)
0.981557	C0027813	TEN010
0.981547	C0039070	PLX51107
0.981527	C0232487	PLX51107
0.981525	C0043144	Birabresib (OTX015)
0.981524	C0267792	BMS-986158
0.981521	C0018524	HWD870
0.981513	C0027051	HWD870
0.981509	C0243026	Pelabresib (CPI-0610)
0.981494	C0006145	Mivebresib (ABBV-075)
0.981482	C0151539	Birabresib (OTX015)
0.981479	C0042023	HWD870
0.981479	C0151908	Mivebresib (ABBV-075)
0.981468	C0016199	Pelabresib (CPI-0610)
0.981464	C0018939	INCB057643
0.981447	C0086565	Birabresib (OTX015)
0.981437	C1384353	Alobresib (GS-5829)
0.981417	C0002622	Birabresib (OTX015)
0.981409	C0020625	Mivebresib (ABBV-075)
0.981401	C0041657	PLX51107
0.981387	C0011616	PLX51107
0.981383	C0043096	Alobresib (GS-5829)
0.981375	C0149871	TEN010
0.981326	C0030196	Birabresib (OTX015)
0.981317	C0028734	TEN010
0.981294	C0042769	PLX51107
0.981278	C0042514	Birabresib (OTX015)
0.981273	C0036572	BMS-986158
0.981243	C0042514	Alobresib (GS-5829)
0.981232	C0014518	Birabresib (OTX015)
0.981208	C0151763	Pelabresib (CPI-0610)
0.981182	C0162830	BMS-986158
0.981145	C0014518	HWD870
0.981123	C0151908	TEN010
0.98111	C0236075	Alobresib (GS-5829)
0.98108	C0023530	Alobresib (GS-5829)
0.981073	C0022346	HWD870
0.981053	C0002792	Alobresib (GS-5829)
0.981044	C0027051	BMS-986158
0.981037	C0018790	Pelabresib (CPI-0610)
0.981019	C0267792	HWD870
0.980997	C0027769	BMS-986158
0.980974	C0004238	BMS-986158
0.980947	C0027441	Birabresib (OTX015)
0.980926	C0236075	BMS-986158
0.980894	C0018944	PLX51107
0.980888	C0233472	Birabresib (OTX015)
0.980872	C1384353	INCB057643
0.98085	C0027441	TEN010
0.980843	C0392156	HWD870
0.980843	C0007222	Molibresib (I-BET-762)
0.980825	C0948089	Alobresib (GS-5829)
0.980824	C0011570	INCB057643
0.980823	C0022658	Birabresib (OTX015)
0.980805	C0020456	PLX51107
0.980801	C0029882	TEN010
0.980781	C0038325	PLX51107
0.98077	C0038325	Alobresib (GS-5829)
0.980765	C0018524	BMS-986158
0.98071	C0151825	Alobresib (GS-5829)
0.980663	C1527344	INCB057643
0.980646	C2363731	Pelabresib (CPI-0610)
0.980626	C0027769	HWD870
0.980623	C0428977	INCB057643
0.980617	C0042024	TEN010
0.980616	C0242350	PLX51107
0.980607	C0009319	Birabresib (OTX015)
0.980607	C0018801	Mivebresib (ABBV-075)
0.980603	C0036572	Alobresib (GS-5829)
0.980571	C0035078	Molibresib (I-BET-762)
0.980571	C0267792	Alobresib (GS-5829)
0.98056	C0041582	TEN010
0.980559	C0001807	Pelabresib (CPI-0610)
0.980557	C2830004	PLX51107
0.980531	C0022408	Pelabresib (CPI-0610)
0.980506	C0041969	HWD870
0.98049	C0042075	HWD870
0.980434	C0011606	Molibresib (I-BET-762)
0.980424	C0542571	Alobresib (GS-5829)
0.980415	C0085612	BMS-986158
0.980408	C0948089	INCB057643
0.980389	C0235146	Molibresib (I-BET-762)
0.980382	C0036572	PLX51107
0.980375	C0042023	BMS-986158
0.980363	C0004096	Alobresib (GS-5829)
0.980355	C0151878	BMS-986158
0.980349	C0020621	Mivebresib (ABBV-075)
0.980346	C0020443	Pelabresib (CPI-0610)
0.980331	C0040822	PLX51107
0.980307	C0020456	Mivebresib (ABBV-075)
0.980305	C0011606	Birabresib (OTX015)
0.980302	C0162830	HWD870
0.980277	C0003864	Mivebresib (ABBV-075)
0.980245	C0022660	PLX51107
0.980236	C0267792	INCB057643
0.980222	C0038363	TEN010
0.980221	C0006145	Alobresib (GS-5829)
0.980215	C0020580	Alobresib (GS-5829)
0.980202	C0009763	Birabresib (OTX015)
0.980201	C0004096	Mivebresib (ABBV-075)
0.980184	C0233494	BMS-986158
0.980183	C0002962	HWD870
0.980161	C0235710	Birabresib (OTX015)
0.980149	C0020580	PLX51107
0.980145	C0027051	PLX51107
0.980108	C0042023	PLX51107
0.980105	C0017160	Pelabresib (CPI-0610)
0.980099	C0042514	Mivebresib (ABBV-075)
0.980063	C0013491	Molibresib (I-BET-762)
0.98005	C0021400	Alobresib (GS-5829)
0.980012	C0009763	TEN010
0.98	C0041834	Mivebresib (ABBV-075)
0.979978	C0042769	Pelabresib (CPI-0610)
0.979966	C0235063	TEN010
0.979966	C0855775	TEN010
0.979955	C0017152	Mivebresib (ABBV-075)
0.97994	C0011168	HWD870
0.979934	C0022660	Pelabresib (CPI-0610)
0.979897	C0085631	PLX51107
0.97989	C0043096	HWD870
0.979866	C0034063	TEN010
0.979829	C0042769	HWD870
0.979799	C0013428	Alobresib (GS-5829)
0.979798	C0038325	Mivebresib (ABBV-075)
0.979792	C0011053	Birabresib (OTX015)
0.979779	C0014457	INCB057643
0.979779	C0011053	Molibresib (I-BET-762)
0.979764	C0080274	Mivebresib (ABBV-075)
0.979763	C0232849	TEN010
0.979704	C0017168	Birabresib (OTX015)
0.979694	C0948089	HWD870
0.979659	C0233494	HWD870
0.979635	C0424295	TEN010
0.979613	C0034150	Alobresib (GS-5829)
0.979597	C0020651	Birabresib (OTX015)
0.979555	C0034152	Pelabresib (CPI-0610)
0.979543	C0025517	HWD870
0.979485	C0085612	HWD870
0.979483	C0011570	HWD870
0.979468	C0041969	BMS-986158
0.979454	C0018524	INCB057643
0.979452	C0268000	Molibresib (I-BET-762)
0.979452	C0042075	BMS-986158
0.979413	C0009676	PLX51107
0.979375	C0040046	Birabresib (OTX015)
0.979364	C0011175	PLX51107
0.979324	C0011175	Alobresib (GS-5829)
0.979313	C0600142	TEN010
0.97925	C0026826	Molibresib (I-BET-762)
0.979244	C0034150	Mivebresib (ABBV-075)
0.979188	C0948089	BMS-986158
0.979183	C0022346	PLX51107
0.979174	C0031256	Birabresib (OTX015)
0.979166	C0004134	Birabresib (OTX015)
0.979149	C0002962	BMS-986158
0.979133	C0021368	Pelabresib (CPI-0610)
0.979122	C0033975	Birabresib (OTX015)
0.979086	C0025323	Molibresib (I-BET-762)
0.979043	C0011168	Alobresib (GS-5829)
0.979017	C0311468	TEN010
0.979009	C0423791	Molibresib (I-BET-762)
0.978971	C0006840	TEN010
0.978968	C0030196	Alobresib (GS-5829)
0.97894	C0038362	Alobresib (GS-5829)
0.978935	C0041834	Alobresib (GS-5829)
0.978926	C0080274	Alobresib (GS-5829)
0.97892	C1291078	BMS-986158
0.978915	C0021141	HWD870
0.978899	C0151905	Mivebresib (ABBV-075)
0.978892	C0009319	TEN010
0.978877	C0236075	TEN010
0.97885	C0031256	Molibresib (I-BET-762)
0.978824	C1368065	Alobresib (GS-5829)
0.978772	C0041969	PLX51107
0.978762	C0027947	Alobresib (GS-5829)
0.978757	C0013491	Birabresib (OTX015)
0.978756	C0042075	PLX51107
0.978742	C0037822	Pelabresib (CPI-0610)
0.97873	C0023380	PLX51107
0.978727	C0011570	BMS-986158
0.978688	C0018802	PLX51107
0.978679	C0041834	Birabresib (OTX015)
0.978667	C0600142	Alobresib (GS-5829)
0.978631	C0600142	Pelabresib (CPI-0610)
0.978626	C0041834	INCB057643
0.978597	C3665347	Birabresib (OTX015)
0.978563	C0600142	BMS-986158
0.978563	C0043144	TEN010
0.978559	C0948525	TEN010
0.978541	C0043096	BMS-986158
0.978512	C0151662	TEN010
0.978498	C0403632	Pelabresib (CPI-0610)
0.978464	C0392525	TEN010
0.978452	C0438215	Alobresib (GS-5829)
0.97845	C1262144	Molibresib (I-BET-762)
0.978448	C0000731	INCB057643
0.978437	C0043246	TEN010
0.978426	C0011124	Molibresib (I-BET-762)
0.97842	C0019521	TEN010
0.978375	C0003868	INCB057643
0.978373	C0010692	Pelabresib (CPI-0610)
0.978354	C0042384	BMS-986158
0.978344	C0011253	TEN010
0.978342	C0086565	Alobresib (GS-5829)
0.978333	C0027796	Molibresib (I-BET-762)
0.978317	C0043096	PLX51107
0.978312	C0017979	Pelabresib (CPI-0610)
0.97831	C0235996	PLX51107
0.978302	C0542571	Mivebresib (ABBV-075)
0.978287	C1510410	Molibresib (I-BET-762)
0.978233	C0151786	BMS-986158
0.978232	C1510410	TEN010
0.978208	C1565489	Molibresib (I-BET-762)
0.978205	C0035410	TEN010
0.978203	C0236075	Pelabresib (CPI-0610)
0.978196	C0013456	Molibresib (I-BET-762)
0.978184	C0151786	HWD870
0.978178	C0018802	HWD870
0.978173	C0267596	TEN010
0.978119	C0151827	Pelabresib (CPI-0610)
0.978113	C0027769	PLX51107
0.97803	C0033975	Mivebresib (ABBV-075)
0.978025	C0029882	Pelabresib (CPI-0610)
0.977957	C0015371	TEN010
0.977937	C0020651	HWD870
0.97793	C0042384	Birabresib (OTX015)
0.977918	C0030196	Mivebresib (ABBV-075)
0.97791	C0314719	TEN010
0.977853	C0151763	Molibresib (I-BET-762)
0.977837	C0026858	HWD870
0.977813	C0151539	Pelabresib (CPI-0610)
0.97779	C0013428	Mivebresib (ABBV-075)
0.97778	C0423791	Pelabresib (CPI-0610)
0.977767	C0011849	Alobresib (GS-5829)
0.977754	C0151908	Molibresib (I-BET-762)
0.977753	C0033975	Alobresib (GS-5829)
0.977702	C0235146	Birabresib (OTX015)
0.97766	C0002874	Pelabresib (CPI-0610)
0.977642	C0009763	PLX51107
0.977596	C0235431	INCB057643
0.977574	C0040264	Birabresib (OTX015)
0.977564	C0235431	HWD870
0.977471	C0012569	Mivebresib (ABBV-075)
0.977465	C0243026	Molibresib (I-BET-762)
0.977464	C0028084	Mivebresib (ABBV-075)
0.977454	C0018801	Alobresib (GS-5829)
0.977424	C0086543	Pelabresib (CPI-0610)
0.97742	C0013922	TEN010
0.977412	C0151827	HWD870
0.977407	C0014868	Pelabresib (CPI-0610)
0.977395	C3665347	PLX51107
0.977382	C0017675	Pelabresib (CPI-0610)
0.977369	C0020443	Molibresib (I-BET-762)
0.977322	C0243026	Birabresib (OTX015)
0.977305	C0035078	INCB057643
0.97728	C0344232	Pelabresib (CPI-0610)
0.977266	C0011168	BMS-986158
0.977215	C0022408	Molibresib (I-BET-762)
0.977185	C0005779	Molibresib (I-BET-762)
0.97717	C0014518	PLX51107
0.977169	C0018802	BMS-986158
0.977162	C0268000	Birabresib (OTX015)
0.977127	C0007859	Pelabresib (CPI-0610)
0.977097	C0020473	PLX51107
0.977049	C0013362	TEN010
0.97703	C0000731	PLX51107
0.97701	C0011616	INCB057643
0.977002	C0000731	BMS-986158
0.976964	C0855242	Birabresib (OTX015)
0.976919	C0009763	Alobresib (GS-5829)
0.97689	C1368065	Mivebresib (ABBV-075)
0.976854	C3665347	Pelabresib (CPI-0610)
0.976839	C0017181	Mivebresib (ABBV-075)
0.97683	C0233494	PLX51107
0.976809	C3495920	Pelabresib (CPI-0610)
0.976808	C0021400	HWD870
0.976768	C0948089	PLX51107
0.97676	C0700184	Pelabresib (CPI-0610)
0.97674	C0232492	INCB057643
0.976721	C0001824	HWD870
0.976704	C0404521	Molibresib (I-BET-762)
0.976701	C0002962	PLX51107
0.976697	C0001824	BMS-986158
0.976689	C0150450	Mivebresib (ABBV-075)
0.976658	C0011175	HWD870
0.976607	C0162285	PLX51107
0.9766	C0035344	INCB057643
0.976573	C0020433	Birabresib (OTX015)
0.97651	C0043094	PLX51107
0.976509	C0011168	PLX51107
0.976508	C0001824	PLX51107
0.976502	C1258215	TEN010
0.976481	C0018790	Molibresib (I-BET-762)
0.976478	C0016382	Birabresib (OTX015)
0.976472	C0013456	Birabresib (OTX015)
0.976447	C0037822	Molibresib (I-BET-762)
0.976411	C0018099	TEN010
0.976366	C0011849	Mivebresib (ABBV-075)
0.97636	C0151904	PLX51107
0.976337	C0020651	BMS-986158
0.976324	C0151786	PLX51107
0.976281	C0023067	TEN010
0.976281	C0027441	PLX51107
0.97628	C2364111	TEN010
0.976245	C0011616	HWD870
0.976221	C0043094	INCB057643
0.976186	C0151636	TEN010
0.976167	C0006145	HWD870
0.976143	C0239739	TEN010
0.976044	C1306341	Pelabresib (CPI-0610)
0.976043	C0017574	TEN010
0.976022	C0235416	HWD870
0.976022	C0018524	Birabresib (OTX015)
0.975999	C0699744	Pelabresib (CPI-0610)
0.975989	C3665347	INCB057643
0.975969	C0035078	BMS-986158
0.975942	C0029408	Alobresib (GS-5829)
0.975931	C0520966	TEN010
0.975923	C0232461	Alobresib (GS-5829)
0.975897	C0023518	Pelabresib (CPI-0610)
0.975877	C0149931	Alobresib (GS-5829)
0.975865	C0034065	Pelabresib (CPI-0610)
0.97585	C0007642	TEN010
0.975809	C0233414	Pelabresib (CPI-0610)
0.975735	C0740394	BMS-986158
0.975701	C0234458	Pelabresib (CPI-0610)
0.975666	C0035078	Mivebresib (ABBV-075)
0.975666	C0042267	Molibresib (I-BET-762)
0.975655	C0151908	Pelabresib (CPI-0610)
0.975652	C0023530	PLX51107
0.97565	C0340464	Pelabresib (CPI-0610)
0.97565	C0040409	TEN010
0.975646	C0021141	Mivebresib (ABBV-075)
0.975644	C0702166	TEN010
0.975604	C0037822	HWD870
0.975568	C0424000	Pelabresib (CPI-0610)
0.975566	C0152227	Alobresib (GS-5829)
0.975532	C0151744	Pelabresib (CPI-0610)
0.975517	C0086565	Mivebresib (ABBV-075)
0.975516	C0424295	Alobresib (GS-5829)
0.975515	C0151907	Birabresib (OTX015)
0.975479	C0151907	Mivebresib (ABBV-075)
0.975461	C0043096	INCB057643
0.975454	C0018524	PLX51107
0.975436	C0235490	HWD870
0.975394	C1257843	TEN010
0.975394	C0006266	Molibresib (I-BET-762)
0.975378	C0033860	TEN010
0.975363	C0026826	Birabresib (OTX015)
0.975348	C0025222	Pelabresib (CPI-0610)
0.975346	C0014130	Pelabresib (CPI-0610)
0.975326	C0392386	Pelabresib (CPI-0610)
0.975324	C0278134	INCB057643
0.975312	C0687133	BMS-986158
0.975266	C0021400	PLX51107
0.975213	C0021400	BMS-986158
0.975201	C0032227	TEN010
0.975174	C0029408	Mivebresib (ABBV-075)
0.975172	C0497156	Pelabresib (CPI-0610)
0.97517	C0235996	INCB057643
0.975148	C0031542	Mivebresib (ABBV-075)
0.975142	C0011570	PLX51107
0.975137	C0278134	Mivebresib (ABBV-075)
0.975119	C0004134	Alobresib (GS-5829)
0.975105	C0085932	Pelabresib (CPI-0610)
0.975088	C0853813	Molibresib (I-BET-762)
0.975013	C0340865	Mivebresib (ABBV-075)
0.974989	C0702166	Pelabresib (CPI-0610)
0.974984	C0151786	INCB057643
0.974983	C0020473	Pelabresib (CPI-0610)
0.974919	C0151907	HWD870
0.974896	C0027441	Pelabresib (CPI-0610)
0.974874	C0017979	Molibresib (I-BET-762)
0.974859	C0009421	Pelabresib (CPI-0610)
0.974842	C0030920	INCB057643
0.974835	C0017601	Pelabresib (CPI-0610)
0.974776	C0000731	HWD870
0.974774	C0040264	Mivebresib (ABBV-075)
0.974752	C0042510	TEN010
0.974737	C0235567	Molibresib (I-BET-762)
0.974703	C0002878	INCB057643
0.974628	C0006145	BMS-986158
0.974612	C0042769	BMS-986158
0.974571	C0039971	Mivebresib (ABBV-075)
0.974568	C0852911	Pelabresib (CPI-0610)
0.974564	C0039971	Alobresib (GS-5829)
0.974559	C0338831	TEN010
0.974557	C0006145	PLX51107
0.974472	C0011615	INCB057643
0.974429	C0033036	Pelabresib (CPI-0610)
0.974391	C0000731	Alobresib (GS-5829)
0.97438	C0017675	Molibresib (I-BET-762)
0.974331	C1519353	TEN010
0.974312	C0020615	HWD870
0.974302	C0233407	INCB057643
0.97429	C0023380	Molibresib (I-BET-762)
0.97425	C0011175	BMS-986158
0.974233	C0040435	TEN010
0.974196	C0013428	HWD870
0.974186	C0020625	PLX51107
0.974174	C0233794	Pelabresib (CPI-0610)
0.974167	C0012569	Alobresib (GS-5829)
0.974148	C0151904	HWD870
0.974058	C0234913	Molibresib (I-BET-762)
0.974058	C0027813	Pelabresib (CPI-0610)
0.974056	C0011616	BMS-986158
0.974052	C0002418	TEN010
0.974034	C0542571	PLX51107
0.974019	C0403632	TEN010
0.97401	C0022081	TEN010
0.973994	C0001925	Alobresib (GS-5829)
0.973989	C0035078	Pelabresib (CPI-0610)
0.97397	C0004096	PLX51107
0.973906	C0010692	TEN010
0.973905	C0038999	INCB057643
0.973894	C0002962	INCB057643
0.973893	C0162119	Pelabresib (CPI-0610)
0.973876	C0600142	Mivebresib (ABBV-075)
0.973874	C0041912	Alobresib (GS-5829)
0.973859	C0236075	Mivebresib (ABBV-075)
0.973856	C0020578	TEN010
0.973854	C0034065	Molibresib (I-BET-762)
0.97385	C0000833	TEN010
0.973808	C0392386	Molibresib (I-BET-762)
0.973805	C0041912	Molibresib (I-BET-762)
0.973791	C0235996	HWD870
0.973784	C0041969	INCB057643
0.973779	C0151905	PLX51107
0.973758	C0151610	TEN010
0.973747	C0042075	INCB057643
0.97373	C0206062	TEN010
0.973727	C0232461	Mivebresib (ABBV-075)
0.973722	C0020615	INCB057643
0.973719	C0017152	PLX51107
0.973717	C0522055	Pelabresib (CPI-0610)
0.973688	C0232492	Birabresib (OTX015)
0.973678	C0085932	TEN010
0.973654	C2697368	TEN010
0.973648	C0042514	HWD870
0.973615	C0025222	Molibresib (I-BET-762)
0.973603	C0011616	Alobresib (GS-5829)
0.9736	C0086543	Molibresib (I-BET-762)
0.97359	C0018926	TEN010
0.973586	C0234458	Molibresib (I-BET-762)
0.973546	C0003864	HWD870
0.973519	C0017168	BMS-986158
0.973495	C0851578	Mivebresib (ABBV-075)
0.973454	C0160390	Pelabresib (CPI-0610)
0.973444	C0085633	Alobresib (GS-5829)
0.973435	C0020621	PLX51107
0.97339	C0005779	Alobresib (GS-5829)
0.973382	C0004238	INCB057643
0.97337	C0033687	INCB057643
0.973367	C0020621	Alobresib (GS-5829)
0.973329	C0007859	Molibresib (I-BET-762)
0.973304	C0522055	Alobresib (GS-5829)
0.973261	C0043144	PLX51107
0.973249	C1167965	Pelabresib (CPI-0610)
0.973248	C0151904	Alobresib (GS-5829)
0.973247	C0085633	Mivebresib (ABBV-075)
0.973212	C0009241	HWD870
0.973202	C0032617	Alobresib (GS-5829)
0.973197	C0852911	Molibresib (I-BET-762)
0.973191	C0080274	HWD870
0.97318	C0151479	Mivebresib (ABBV-075)
0.973169	C0040053	TEN010
0.973151	C0020625	Alobresib (GS-5829)
0.973148	C0392386	Birabresib (OTX015)
0.97314	C0002453	Pelabresib (CPI-0610)
0.973135	C0002874	Molibresib (I-BET-762)
0.973094	C0542571	HWD870
0.973085	C0546884	Mivebresib (ABBV-075)
0.973055	C0151904	BMS-986158
0.973037	C0020443	Birabresib (OTX015)
0.973008	C0013428	BMS-986158
[truncated: 34,161 more rows]
